# Supplementary material for: Textural Features of Mouse Glioma Models Measured by Dynamic Contrast-Enhanced MR Images with 3D Isotropic Resolution
Source: Tomography. 2023 Mar 24;9(2):721–35. doi: 10.3390/tomography9020058 (PMC10141208; doi:10.3390/tomography9020058)
Supplement: Supplementary file 1 [file tomography-09-00058-s001.zip]

Archive with 1 entries (1 files):
- tomography-2231693-supplementary.pdf
